# Supplementary material for: Seed interior microbiome of rice genotypes indigenous to three agroecosystems of Indo-Burma biodiversity hotspot
Source: BMC Genomics. 2019 Dec 3;20:924. doi: 10.1186/s12864-019-6334-5 (PMC6892021; doi:10.1186/s12864-019-6334-5)
Supplement: Supplementary file 2 — Additional file 2 Table S2 list of metabolic pathways and their confidence score across the culturable solates. [file 12864_2019_6334_MOESM2_ESM.xlsx]

## Sheet: Sheet1
pathways	smpl_46.	smpl_17.	smpl_D6.	smpl_51.	smpl_10.	smpl_D5.	Smpl_6	smpl_44.	smpl_23.	smpl_28.	smpl_3.	smpl_41.	smpl_52.	smpl_47.	smpl_33.	smpl_15.	smpl_24.	smpl_34.	smpl_37.	smpl_45.	smpl_D26.	smpl_29.	smpl_27.	smpl_31.	smpl_D10.	smpl_D3.	smpl_35.	smpl_32.	smpl_14.	smpl_56.	smpl_53.	smpl_40.	smpl_42.	smpl_38.
(R)-acetoin biosynthesis I																					0.2
(R)-acetoin biosynthesis II				0.142857		0.142857		0.142857		0.142857				0.142857	0.142857				0.0666667	0.142857	0.2	0.142857		0.142857	0.142857			0.142857	0.333333	0.142857	0.142857			0.142857
1,4-dihydroxy-2-naphthoate biosynthesis		1							0.111111			0.25				0.114754		1	0.0666667		0.2					0.114754
2'-deoxy-alpha-D-ribose 1-phosphate degradation	0.142857	1	0.555556	0.142857	0.142857	0.142857	0.5	0.142857	0.111111	0.142857		0.25	0.5	0.142857	0.142857	0.114754			0.0666667	0.142857	0.2	0.142857	1	0.142857	0.142857	0.114754	0.2	0.142857		0.142857	0.142857		0.142857	0.142857
2,3-dihydroxybenzoate biosynthesis	0.142857	1		0.142857	0.142857	0.142857		0.142857	0.111111	0.142857	0.5	0.25	0.5	0.142857	0.142857	0.114754	0.5		0.0666667	0.142857	0.2	0.142857		0.142857	0.142857	0.114754	0.2	0.142857	0.333333	0.142857	0.142857	0.5	0.142857	0.142857
2-O-alpha-mannosyl-D-glycerate degradation	0.142857			0.142857	0.142857	0.142857		0.142857	0.111111	0.142857	0.5	0.25		0.142857	0.142857	0.114754	0.5			0.142857		0.142857		0.142857	0.142857	0.114754		0.142857	0.333333	0.142857	0.142857	0.5	0.142857	0.142857
2-amino-3-carboxymuconate semialdehyde degradation to 2-oxopentenoate																			0.0666667
2-aminoethylphosphonate degradation I																			0.0666667
2-oxoglutarate decarboxylation to succinyl-CoA	0.142857	1		0.142857	0.142857	0.142857		0.142857	0.111111	0.142857	0.5		0.5	0.142857	0.142857	0.114754	0.5	1	0.0666667	0.142857	0.2	0.142857		0.142857	0.142857	0.114754	0.2	0.142857	0.333333	0.142857	0.142857	0.5	0.142857	0.142857
2-oxoisovalerate decarboxylation to isobutanoyl-CoA							0.5		0.111111		0.5	0.25				0.114754	0.5	1	0.0666667		0.2		1			0.114754	0.2		0.333333			0.5
3,8-divinyl-chlorophyllide a biosynthesis I (aerobic, light-dependent)											0.5						0.5															0.5
3,8-divinyl-chlorophyllide a biosynthesis III (aerobic, light independent)											0.5						0.5															0.5
3-dehydroquinate biosynthesis I	0.142857	1	0.555556	0.142857	0.142857	0.142857	0.5	0.142857	0.111111	0.142857	0.5	0.25	0.5	0.142857	0.142857	0.114754	0.5	1	0.0666667	0.142857	0.2	0.142857		0.142857	0.142857	0.114754	0.2	0.142857	0.333333	0.142857	0.142857	0.5	0.142857	0.142857
4-amino-2-methyl-5-diphosphomethylpyrimidine biosynthesis	0.142857			0.142857	0.142857	0.142857	0.5	0.142857	0.111111	0.142857			0.5	0.142857	0.142857	0.114754		1		0.142857		0.142857		0.142857	0.142857	0.114754	0.2	0.142857	0.333333	0.142857	0.142857		0.142857	0.142857
4-aminobenzoate biosynthesis	0.142857		0.555556	0.142857	0.142857	0.142857	0.5	0.142857	0.111111	0.142857	0.5		0.5	0.142857	0.142857	0.114754	0.5	1	0.0666667	0.142857	0.2	0.142857		0.142857	0.142857	0.114754	0.2	0.142857	0.333333	0.142857	0.142857	0.5	0.142857	0.142857
4-aminobutanoate degradation I							0.5					0.25						1									0.2
4-aminobutanoate degradation II																													0.333333
4-aminobutanoate degradation III	0.142857			0.142857	0.142857	0.142857		0.142857		0.142857				0.142857	0.142857				0.0666667	0.142857	0.2	0.142857		0.142857	0.142857		0.2	0.142857	0.333333	0.142857	0.142857		0.142857	0.142857
4-deoxy-L-threo-hex-4-enopyranuronate degradation	0.142857			0.142857	0.142857	0.142857		0.142857		0.142857	0.5		0.5	0.142857	0.142857		0.5			0.142857		0.142857		0.142857	0.142857			0.142857		0.142857	0.142857	0.5	0.142857	0.142857
4-hydroxyphenylpyruvate biosynthesis	0.142857			0.142857	0.142857	0.142857		0.142857		0.142857	0.5			0.142857	0.142857		0.5			0.142857		0.142857		0.142857	0.142857		0.2	0.142857	0.333333	0.142857	0.142857	0.5	0.142857	0.142857
4-nitrotoluene degradation II																			0.0666667
5,6-dimethylbenzimidazole biosynthesis I (aerobic)							0.5																				0.2
5-aminoimidazole ribonucleotide biosynthesis I	0.142857	1			0.142857		0.5		0.111111			0.25	0.5			0.114754		1	0.0666667		0.2					0.114754	0.2		0.333333				0.142857
5-aminoimidazole ribonucleotide biosynthesis II	0.142857	1		0.142857	0.142857	0.142857	0.5	0.142857	0.111111	0.142857	0.5	0.25	0.5	0.142857	0.142857	0.114754	0.5	1	0.0666667	0.142857	0.2	0.142857		0.142857	0.142857	0.114754	0.2	0.142857	0.333333	0.142857	0.142857	0.5	0.142857	0.142857
6-hydroxymethyl-dihydropterin diphosphate biosynthesis I		1							0.111111							0.114754		1								0.114754	0.2		0.333333
8-amino-7-oxononanoate biosynthesis I	0.142857			0.142857	0.142857	0.142857		0.142857		0.142857	0.5			0.142857	0.142857		0.5			0.142857		0.142857		0.142857	0.142857			0.142857	0.333333	0.142857	0.142857	0.5	0.142857	0.142857
8-amino-7-oxononanoate biosynthesis III																			0.0666667								0.2
ADP-L-glycero-beta-D-manno-heptose biosynthesis	0.142857			0.142857	0.142857	0.142857		0.142857		0.142857				0.142857	0.142857					0.142857		0.142857		0.142857	0.142857			0.142857		0.142857	0.142857		0.142857	0.142857
CDP-diacylglycerol biosynthesis I	0.142857	1			0.142857		0.5		0.111111		0.5		0.5			0.114754	0.5	1	0.0666667		0.2		1			0.114754	0.2		0.333333			0.5	0.142857
CDP-diacylglycerol biosynthesis II		1							0.111111		0.5						0.5	1			0.2											0.5
CDP-diacylglycerol biosynthesis III			0.555556	0.142857		0.142857		0.142857		0.142857		0.25		0.142857	0.142857					0.142857		0.142857		0.142857	0.142857			0.142857	0.333333	0.142857	0.142857			0.142857
CMP phosphorylation	0.142857	1	0.555556	0.142857	0.142857	0.142857	0.5	0.142857	0.111111	0.142857	0.5	0.25	0.5	0.142857	0.142857	0.114754	0.5	1	0.0666667	0.142857	0.2	0.142857	1	0.142857	0.142857	0.114754	0.2	0.142857	0.333333	0.142857	0.142857	0.5	0.142857	0.142857
CMP-3-deoxy-D-manno-octulosonate biosynthesis	0.142857			0.142857	0.142857	0.142857		0.142857		0.142857				0.142857	0.142857					0.142857		0.142857		0.142857	0.142857			0.142857		0.142857	0.142857		0.142857	0.142857
CMP-N-acetylneuraminate biosynthesis II (bacteria)			0.555556						0.111111				0.5			0.114754		1	0.0666667							0.114754
Calvin-Benson-Bassham cycle																		1
D-allose degradation	0.142857			0.142857	0.142857	0.142857		0.142857		0.142857				0.142857	0.142857					0.142857		0.142857		0.142857	0.142857			0.142857		0.142857	0.142857		0.142857	0.142857
D-arabinose degradation I													0.5
D-arginine degradation											0.5						0.5	1														0.5
D-fructuronate degradation	0.142857			0.142857	0.142857	0.142857		0.142857		0.142857		0.25	0.5	0.142857	0.142857					0.142857	0.2	0.142857		0.142857	0.142857		0.2	0.142857		0.142857	0.142857		0.142857	0.142857
D-galactarate degradation I				0.142857		0.142857		0.142857		0.142857				0.142857	0.142857					0.142857		0.142857		0.142857	0.142857			0.142857		0.142857	0.142857			0.142857
D-galactarate degradation II	0.142857			0.142857		0.142857		0.142857		0.142857				0.142857	0.142857					0.142857		0.142857		0.142857	0.142857		0.2	0.142857	0.333333	0.142857	0.142857			0.142857
D-galactonate degradation											0.5						0.5										0.2		0.333333			0.5
D-galactose degradation I (Leloir pathway)	0.142857			0.142857	0.142857	0.142857		0.142857	0.111111	0.142857		0.25	0.5	0.142857	0.142857	0.114754				0.142857		0.142857		0.142857	0.142857	0.114754		0.142857		0.142857	0.142857		0.142857	0.142857
D-galacturonate degradation I	0.142857			0.142857	0.142857	0.142857		0.142857		0.142857				0.142857	0.142857					0.142857		0.142857		0.142857	0.142857			0.142857	0.333333	0.142857	0.142857		0.142857	0.142857
D-glucarate degradation I	0.142857			0.142857	0.142857	0.142857		0.142857		0.142857				0.142857	0.142857					0.142857		0.142857		0.142857	0.142857			0.142857		0.142857	0.142857		0.142857	0.142857
D-glucarate degradation II	0.142857			0.142857	0.142857	0.142857		0.142857		0.142857				0.142857	0.142857					0.142857		0.142857		0.142857	0.142857		0.2	0.142857	0.333333	0.142857	0.142857		0.142857	0.142857
D-gluconate degradation	0.142857			0.142857	0.142857	0.142857	0.5	0.142857	0.111111	0.142857	0.5			0.142857	0.142857	0.114754	0.5	1	0.0666667	0.142857	0.2	0.142857		0.142857	0.142857	0.114754	0.2	0.142857	0.333333	0.142857	0.142857	0.5	0.142857	0.142857
D-mannose degradation	0.142857	1	0.555556	0.142857	0.142857	0.142857	0.5	0.142857	0.111111	0.142857			0.5	0.142857	0.142857	0.114754			0.0666667	0.142857	0.2	0.142857	1	0.142857	0.142857	0.114754		0.142857	0.333333	0.142857	0.142857		0.142857	0.142857
D-serine degradation	0.142857			0.142857	0.142857	0.142857		0.142857	0.111111	0.142857				0.142857	0.142857	0.114754				0.142857		0.142857		0.142857	0.142857	0.114754		0.142857		0.142857	0.142857		0.142857	0.142857
D-sorbitol degradation I									0.111111			0.25				0.114754					0.2					0.114754	0.2
D-sorbitol degradation II	0.142857			0.142857	0.142857	0.142857		0.142857		0.142857			0.5	0.142857	0.142857					0.142857		0.142857		0.142857	0.142857			0.142857		0.142857	0.142857		0.142857	0.142857
Entner-Doudoroff pathway I			0.555556																								0.2		0.333333
GDP-D-perosamine biosynthesis		1
GDP-L-fucose biosynthesis I (from GDP-D-mannose)					0.142857								0.5					1	0.0666667
GDP-mannose biosynthesis				0.142857	0.142857	0.142857	0.5	0.142857	0.111111	0.142857	0.5		0.5	0.142857	0.142857	0.114754	0.5	1	0.0666667	0.142857		0.142857		0.142857	0.142857	0.114754		0.142857	0.333333	0.142857	0.142857	0.5		0.142857
Kdo transfer to lipid IVA II											0.5						0.5												0.333333			0.5
L-alanine biosynthesis I	0.142857	1	0.555556	0.142857	0.142857	0.142857	0.5	0.142857	0.111111	0.142857	0.5		0.5	0.142857	0.142857	0.114754	0.5	1	0.0666667	0.142857	0.2	0.142857		0.142857	0.142857	0.114754		0.142857	0.333333	0.142857	0.142857	0.5	0.142857	0.142857
L-alanine biosynthesis II	0.142857																										0.2
L-alanine biosynthesis III	0.142857	1	0.555556	0.142857	0.142857	0.142857	0.5	0.142857	0.111111	0.142857		0.25	0.5	0.142857	0.142857	0.114754		1	0.0666667	0.142857	0.2	0.142857		0.142857	0.142857	0.114754	0.2	0.142857	0.333333	0.142857	0.142857		0.142857	0.142857
L-alanine degradation IV		1	0.555556						0.111111		0.5	0.25				0.114754	0.5		0.0666667		0.2					0.114754			0.333333			0.5
L-arabinose degradation I	0.142857			0.142857	0.142857	0.142857		0.142857	0.111111	0.142857		0.25	0.5	0.142857	0.142857	0.114754				0.142857	0.2	0.142857		0.142857	0.142857	0.114754		0.142857		0.142857	0.142857		0.142857	0.142857
L-arginine biosynthesis II (acetyl cycle)	0.142857			0.142857	0.142857	0.142857	0.5	0.142857	0.111111	0.142857		0.25		0.142857	0.142857	0.114754		1	0.0666667	0.142857	0.2	0.142857		0.142857	0.142857	0.114754	0.2	0.142857		0.142857	0.142857		0.142857	0.142857
L-arginine biosynthesis III (via N-acetyl-L-citrulline)		1
L-arginine degradation I (arginase pathway)									0.111111			0.25				0.114754		1	0.0666667		0.2					0.114754
L-arginine degradation III (arginine decarboxylase/agmatinase pathway)	0.142857			0.142857	0.142857	0.142857		0.142857		0.142857			0.5	0.142857	0.142857				0.0666667	0.142857		0.142857		0.142857	0.142857			0.142857		0.142857	0.142857		0.142857	0.142857
L-arginine degradation VI (arginase 2 pathway)									0.111111							0.114754		1	0.0666667		0.2					0.114754
L-ascorbate degradation II (bacterial, aerobic)	0.142857			0.142857	0.142857	0.142857		0.142857		0.142857				0.142857	0.142857					0.142857		0.142857		0.142857	0.142857			0.142857		0.142857	0.142857		0.142857	0.142857
L-asparagine biosynthesis I	0.142857	1		0.142857	0.142857	0.142857		0.142857	0.111111	0.142857	0.5			0.142857	0.142857	0.114754	0.5		0.0666667	0.142857		0.142857		0.142857	0.142857	0.114754	0.2	0.142857	0.333333	0.142857	0.142857	0.5	0.142857	0.142857
L-asparagine biosynthesis II	0.142857	1		0.142857	0.142857	0.142857		0.142857	0.111111	0.142857	0.5			0.142857	0.142857	0.114754	0.5		0.0666667	0.142857		0.142857		0.142857	0.142857	0.114754	0.2	0.142857	0.333333	0.142857	0.142857	0.5	0.142857	0.142857
L-asparagine biosynthesis III (tRNA-dependent)		1							0.111111				0.5					1	0.0666667
L-asparagine degradation I	0.142857	1	0.555556	0.142857	0.142857	0.142857	0.5	0.142857	0.111111	0.142857	0.5			0.142857	0.142857	0.114754	0.5		0.0666667	0.142857		0.142857		0.142857	0.142857	0.114754		0.142857	0.333333	0.142857	0.142857	0.5	0.142857	0.142857
L-aspartate biosynthesis	0.142857	1	0.555556	0.142857	0.142857	0.142857	0.5	0.142857	0.111111	0.142857	0.5	0.25		0.142857	0.142857	0.114754	0.5	1	0.0666667	0.142857		0.142857		0.142857	0.142857	0.114754	0.2	0.142857	0.333333	0.142857	0.142857	0.5	0.142857	0.142857
L-aspartate degradation I	0.142857	1	0.555556	0.142857	0.142857	0.142857	0.5	0.142857	0.111111	0.142857	0.5	0.25		0.142857	0.142857	0.114754	0.5	1	0.0666667	0.142857		0.142857		0.142857	0.142857	0.114754	0.2	0.142857	0.333333	0.142857	0.142857	0.5	0.142857	0.142857
L-citrulline biosynthesis									0.111111							0.114754		1	0.0666667							0.114754
L-citrulline degradation	0.142857			0.142857	0.142857	0.142857	0.5	0.142857	0.111111	0.142857		0.25	0.5	0.142857	0.142857	0.114754		1	0.0666667	0.142857	0.2	0.142857		0.142857	0.142857	0.114754	0.2	0.142857		0.142857	0.142857		0.142857	0.142857
L-cysteine biosynthesis I	0.142857	1	0.555556	0.142857	0.142857	0.142857	0.5	0.142857	0.111111	0.142857	0.5	0.25	0.5	0.142857	0.142857	0.114754	0.5	1	0.0666667	0.142857	0.2	0.142857		0.142857	0.142857	0.114754	0.2	0.142857	0.333333	0.142857	0.142857	0.5	0.142857	0.142857
L-cysteine biosynthesis III (from L-homocysteine)																			0.0666667
L-cysteine degradation II																			0.0666667		0.2
L-glutamate biosynthesis I											0.5						0.5	1	0.0666667		0.2											0.5
L-glutamate biosynthesis II		1	0.555556	0.142857		0.142857	0.5	0.142857	0.111111	0.142857	0.5			0.142857	0.142857	0.114754	0.5	1	0.0666667	0.142857	0.2	0.142857		0.142857	0.142857	0.114754		0.142857	0.333333	0.142857	0.142857	0.5		0.142857
L-glutamate biosynthesis III		1	0.555556	0.142857		0.142857	0.5	0.142857	0.111111	0.142857	0.5			0.142857	0.142857	0.114754	0.5	1	0.0666667	0.142857	0.2	0.142857		0.142857	0.142857	0.114754		0.142857	0.333333	0.142857	0.142857	0.5		0.142857
L-glutamate degradation I		1	0.555556	0.142857		0.142857	0.5	0.142857	0.111111	0.142857	0.5			0.142857	0.142857	0.114754	0.5	1	0.0666667	0.142857	0.2	0.142857		0.142857	0.142857	0.114754	0.2	0.142857	0.333333	0.142857	0.142857	0.5		0.142857
L-glutamate degradation II	0.142857	1	0.555556	0.142857	0.142857	0.142857		0.142857		0.142857	0.5	0.25		0.142857	0.142857		0.5		0.0666667	0.142857		0.142857		0.142857	0.142857			0.142857	0.333333	0.142857	0.142857	0.5	0.142857	0.142857
L-glutamate degradation VI (to pyruvate)													0.5
L-glutamate degradation X		1	0.555556	0.142857		0.142857	0.5	0.142857	0.111111	0.142857	0.5			0.142857	0.142857	0.114754	0.5	1	0.0666667	0.142857	0.2	0.142857		0.142857	0.142857	0.114754		0.142857	0.333333	0.142857	0.142857	0.5		0.142857
L-glutamine biosynthesis I	0.142857	1	0.555556	0.142857	0.142857	0.142857	0.5	0.142857	0.111111	0.142857	0.5	0.25	0.5	0.142857	0.142857	0.114754	0.5	1	0.0666667	0.142857	0.2	0.142857		0.142857	0.142857	0.114754	0.2	0.142857	0.333333	0.142857	0.142857	0.5	0.142857	0.142857
L-glutamine degradation I	0.142857	1	0.555556	0.142857	0.142857	0.142857	0.5	0.142857	0.111111	0.142857	0.5	0.25	0.5	0.142857	0.142857	0.114754	0.5	1	0.0666667	0.142857	0.2	0.142857	1	0.142857	0.142857	0.114754	0.2	0.142857	0.333333	0.142857	0.142857	0.5	0.142857	0.142857
L-glutamine degradation II											0.5						0.5	1	0.0666667		0.2											0.5
L-histidine biosynthesis	0.142857	1		0.142857	0.142857	0.142857	0.5	0.142857	0.111111	0.142857	0.5	0.25	0.5	0.142857	0.142857	0.114754	0.5	1	0.0666667	0.142857	0.2	0.142857		0.142857	0.142857	0.114754	0.2	0.142857	0.333333	0.142857	0.142857	0.5	0.142857	0.142857
L-histidine degradation I							0.5		0.111111							0.114754			0.0666667		0.2					0.114754	0.2
L-histidine degradation II	0.142857			0.142857	0.142857	0.142857		0.142857		0.142857				0.142857	0.142857					0.142857		0.142857		0.142857	0.142857			0.142857	0.333333	0.142857	0.142857		0.142857	0.142857
L-homocysteine biosynthesis		1					0.5		0.111111		0.5	0.25	0.5			0.114754	0.5	1	0.0666667		0.2					0.114754	0.2		0.333333			0.5
L-homoserine biosynthesis	0.142857	1	0.555556	0.142857	0.142857	0.142857	0.5	0.142857	0.111111	0.142857	0.5	0.25	0.5	0.142857	0.142857	0.114754	0.5	1	0.0666667	0.142857	0.2	0.142857		0.142857	0.142857	0.114754	0.2	0.142857	0.333333	0.142857	0.142857	0.5	0.142857	0.142857
L-idonate degradation	0.142857			0.142857	0.142857	0.142857		0.142857	0.111111	0.142857			0.5	0.142857	0.142857	0.114754				0.142857		0.142857		0.142857	0.142857	0.114754	0.2	0.142857		0.142857	0.142857		0.142857	0.142857
L-isoleucine biosynthesis I (from threonine)	0.142857	1	0.555556	0.142857	0.142857	0.142857	0.5	0.142857	0.111111	0.142857	0.5	0.25	0.5	0.142857	0.142857	0.114754	0.5	1	0.0666667	0.142857	0.2	0.142857		0.142857	0.142857	0.114754	0.2	0.142857	0.333333	0.142857	0.142857	0.5	0.142857	0.142857
L-isoleucine biosynthesis IV		1					0.5		0.111111							0.114754			0.0666667		0.2					0.114754
L-isoleucine degradation I									0.111111		0.5					0.114754	0.5	1	0.0666667							0.114754	0.2		0.333333			0.5
L-leucine biosynthesis	0.142857	1		0.142857	0.142857	0.142857	0.5	0.142857	0.111111	0.142857	0.5	0.25	0.5	0.142857	0.142857	0.114754	0.5	1	0.0666667	0.142857	0.2	0.142857		0.142857	0.142857	0.114754	0.2	0.142857	0.333333	0.142857	0.142857	0.5	0.142857	0.142857
L-leucine degradation I		1									0.5						0.5	1									0.2		0.333333			0.5
L-lysine biosynthesis I	0.142857	1	0.555556	0.142857	0.142857	0.142857	0.5	0.142857	0.111111	0.142857	0.5	0.25		0.142857	0.142857	0.114754	0.5	1		0.142857	0.2	0.142857		0.142857	0.142857	0.114754	0.2	0.142857	0.333333	0.142857	0.142857	0.5	0.142857	0.142857
L-lysine degradation I	0.142857	1			0.142857				0.111111		0.5					0.114754	0.5		0.0666667		0.2					0.114754			0.333333			0.5	0.142857
L-malate degradation II									0.111111										0.0666667
L-methionine biosynthesis I	0.142857			0.142857	0.142857	0.142857		0.142857	0.111111	0.142857	0.5			0.142857	0.142857	0.114754	0.5	1	0.0666667	0.142857		0.142857		0.142857	0.142857	0.114754		0.142857	0.333333	0.142857	0.142857	0.5	0.142857	0.142857
L-methionine degradation I (to L-homocysteine)		1					0.5				0.5	0.25	0.5				0.5	1									0.2		0.333333			0.5
L-methionine degradation II	0.142857			0.142857	0.142857	0.142857		0.142857		0.142857				0.142857	0.142857				0.0666667	0.142857		0.142857		0.142857	0.142857			0.142857		0.142857	0.142857		0.142857	0.142857
L-ornithine biosynthesis I	0.142857	1		0.142857	0.142857	0.142857	0.5	0.142857	0.111111	0.142857		0.25	0.5	0.142857	0.142857	0.114754		1	0.0666667	0.142857	0.2	0.142857		0.142857	0.142857	0.114754	0.2	0.142857	0.333333	0.142857	0.142857		0.142857	0.142857
L-ornithine biosynthesis II									0.111111							0.114754		1	0.0666667							0.114754
L-phenylalanine biosynthesis I	0.142857			0.142857	0.142857	0.142857		0.142857		0.142857	0.5			0.142857	0.142857		0.5			0.142857		0.142857		0.142857	0.142857		0.2	0.142857	0.333333	0.142857	0.142857	0.5	0.142857	0.142857
L-phenylalanine biosynthesis II																			0.0666667
L-phenylalanine degradation I (aerobic)	0.142857	1	0.555556	0.142857	0.142857	0.142857	0.5	0.142857	0.111111	0.142857	0.5			0.142857	0.142857	0.114754	0.5	1	0.0666667	0.142857		0.142857		0.142857	0.142857	0.114754	0.2	0.142857	0.333333	0.142857	0.142857	0.5	0.142857	0.142857
L-proline biosynthesis I	0.142857	1		0.142857	0.142857	0.142857	0.5	0.142857	0.111111	0.142857		0.25	0.5	0.142857	0.142857	0.114754		1	0.0666667	0.142857		0.142857		0.142857	0.142857	0.114754	0.2	0.142857	0.333333	0.142857	0.142857		0.142857	0.142857
L-proline biosynthesis III									0.111111			0.25				0.114754		1	0.0666667							0.114754
L-proline degradation	0.142857	1		0.142857	0.142857	0.142857		0.142857	0.111111	0.142857				0.142857	0.142857	0.114754		1	0.0666667	0.142857	0.2	0.142857		0.142857	0.142857	0.114754	0.2	0.142857	0.333333	0.142857	0.142857		0.142857	0.142857
L-rhamnose degradation I	0.142857			0.142857	0.142857	0.142857		0.142857		0.142857			0.5	0.142857	0.142857					0.142857		0.142857		0.142857	0.142857			0.142857		0.142857	0.142857		0.142857	0.142857
L-selenocysteine biosynthesis I (bacteria)	0.142857			0.142857	0.142857	0.142857	0.5	0.142857		0.142857				0.142857	0.142857					0.142857		0.142857		0.142857	0.142857		0.2	0.142857		0.142857	0.142857		0.142857	0.142857
L-serine biosynthesis	0.142857	1	0.555556	0.142857	0.142857	0.142857	0.5	0.142857	0.111111	0.142857	0.5	0.25	0.5	0.142857	0.142857	0.114754	0.5	1	0.0666667	0.142857	0.2	0.142857		0.142857	0.142857	0.114754	0.2	0.142857	0.333333	0.142857	0.142857	0.5	0.142857	0.142857
L-serine degradation	0.142857	1	0.555556		0.142857		0.5		0.111111		0.5	0.25				0.114754	0.5		0.0666667		0.2					0.114754	0.2		0.333333			0.5	0.142857
L-sorbose degradation													0.5
L-threonine biosynthesis	0.142857	1	0.555556	0.142857	0.142857	0.142857	0.5	0.142857	0.111111	0.142857	0.5	0.25	0.5	0.142857	0.142857	0.114754	0.5	1	0.0666667	0.142857	0.2	0.142857		0.142857	0.142857	0.114754	0.2	0.142857	0.333333	0.142857	0.142857	0.5	0.142857	0.142857
L-threonine degradation II	0.142857	1		0.142857	0.142857	0.142857	0.5	0.142857		0.142857		0.25	0.5	0.142857	0.142857				0.0666667	0.142857	0.2	0.142857		0.142857	0.142857			0.142857	0.333333	0.142857	0.142857		0.142857	0.142857
L-threonine degradation IV																			0.0666667
L-tryptophan biosynthesis	0.142857	1	0.555556	0.142857	0.142857	0.142857	0.5	0.142857	0.111111	0.142857	0.5	0.25	0.5	0.142857	0.142857	0.114754	0.5	1	0.0666667	0.142857	0.2	0.142857		0.142857	0.142857	0.114754	0.2	0.142857	0.333333	0.142857	0.142857	0.5	0.142857	0.142857
L-tryptophan degradation I (via anthranilate)							0.5												0.0666667
L-tryptophan degradation II (via pyruvate)				0.142857	0.142857	0.142857		0.142857		0.142857				0.142857	0.142857					0.142857		0.142857		0.142857	0.142857			0.142857		0.142857	0.142857			0.142857
L-tryptophan degradation to 2-amino-3-carboxymuconate semialdehyde											0.5						0.5		0.0666667										0.333333			0.5
L-tyrosine biosynthesis I									0.111111		0.5					0.114754	0.5	1	0.0666667		0.2					0.114754			0.333333			0.5
L-valine biosynthesis	0.142857	1	0.555556	0.142857	0.142857	0.142857	0.5	0.142857	0.111111	0.142857	0.5	0.25	0.5	0.142857	0.142857	0.114754	0.5	1	0.0666667	0.142857	0.2	0.142857		0.142857	0.142857	0.114754	0.2	0.142857	0.333333	0.142857	0.142857	0.5	0.142857	0.142857
N-acetylglucosamine degradation I	0.142857			0.142857	0.142857	0.142857		0.142857	0.111111	0.142857	0.5	0.25		0.142857	0.142857	0.114754	0.5		0.0666667	0.142857	0.2	0.142857		0.142857	0.142857	0.114754		0.142857	0.333333	0.142857	0.142857	0.5	0.142857	0.142857
N-acetylneuraminate and N-acetylmannosamine degradation I																							1
N10-formyl-tetrahydrofolate biosynthesis	0.142857	1		0.142857	0.142857	0.142857	0.5	0.142857	0.111111	0.142857		0.25		0.142857	0.142857	0.114754		1	0.0666667	0.142857	0.2	0.142857		0.142857	0.142857	0.114754	0.2	0.142857	0.333333	0.142857	0.142857		0.142857	0.142857
N6-L-threonylcarbamoyladenosine37-modified tRNA biosynthesis		1	0.555556				0.5					0.25									0.2						0.2		0.333333
NAD biosynthesis I (from aspartate)	0.142857	1	0.555556	0.142857	0.142857	0.142857	0.5	0.142857	0.111111	0.142857		0.25	0.5	0.142857	0.142857	0.114754		1	0.0666667	0.142857	0.2	0.142857	1	0.142857	0.142857	0.114754	0.2	0.142857	0.333333	0.142857	0.142857		0.142857	0.142857
NAD biosynthesis from 2-amino-3-carboxymuconate semialdehyde	0.142857	1	0.555556	0.142857	0.142857	0.142857		0.142857	0.111111	0.142857	0.5		0.5	0.142857	0.142857	0.114754	0.5	1	0.0666667	0.142857		0.142857		0.142857	0.142857	0.114754	0.2	0.142857		0.142857	0.142857	0.5	0.142857	0.142857
NAD phosphorylation and dephosphorylation	0.142857	1		0.142857	0.142857	0.142857	0.5	0.142857	0.111111	0.142857	0.5	0.25	0.5	0.142857	0.142857	0.114754	0.5	1	0.0666667	0.142857	0.2	0.142857		0.142857	0.142857	0.114754	0.2	0.142857	0.333333	0.142857	0.142857	0.5	0.142857	0.142857
NAD phosphorylation and transhydrogenation	0.142857	1		0.142857	0.142857	0.142857		0.142857		0.142857	0.5			0.142857	0.142857		0.5	1		0.142857		0.142857		0.142857	0.142857		0.2	0.142857	0.333333	0.142857	0.142857	0.5	0.142857	0.142857
NAD salvage pathway IV											0.5						0.5															0.5
NADH repair			0.555556				0.5																				0.2		0.333333
NADH to cytochrome bd oxidase electron transfer I	0.142857			0.142857	0.142857	0.142857		0.142857	0.111111	0.142857				0.142857	0.142857	0.114754		1		0.142857		0.142857		0.142857	0.142857	0.114754		0.142857		0.142857	0.142857		0.142857	0.142857
NADH to cytochrome bo oxidase electron transfer I	0.142857			0.142857	0.142857	0.142857		0.142857	0.111111	0.142857				0.142857	0.142857	0.114754		1		0.142857		0.142857		0.142857	0.142857	0.114754		0.142857		0.142857	0.142857		0.142857	0.142857
PRPP biosynthesis I	0.142857	1	0.555556	0.142857	0.142857	0.142857	0.5	0.142857	0.111111	0.142857	0.5	0.25	0.5	0.142857	0.142857	0.114754	0.5	1	0.0666667	0.142857	0.2	0.142857	1	0.142857	0.142857	0.114754	0.2	0.142857	0.333333	0.142857	0.142857	0.5	0.142857	0.142857
PRPP biosynthesis II	0.142857			0.142857	0.142857	0.142857		0.142857		0.142857				0.142857	0.142857					0.142857		0.142857		0.142857	0.142857			0.142857		0.142857	0.142857		0.142857	0.142857
Rubisco shunt																		1
S-adenosyl-L-methionine biosynthesis	0.142857	1	0.555556	0.142857	0.142857	0.142857	0.5	0.142857	0.111111	0.142857	0.5	0.25	0.5	0.142857	0.142857	0.114754	0.5	1	0.0666667	0.142857	0.2	0.142857	1	0.142857	0.142857	0.114754	0.2	0.142857	0.333333	0.142857	0.142857	0.5	0.142857	0.142857
S-adenosyl-L-methionine cycle II		1					0.5				0.5	0.25	0.5				0.5	1	0.0666667								0.2		0.333333			0.5
S-methyl-5'-thioadenosine degradation I	0.142857			0.142857	0.142857	0.142857		0.142857	0.111111	0.142857				0.142857	0.142857	0.114754			0.0666667	0.142857		0.142857		0.142857	0.142857	0.114754		0.142857		0.142857	0.142857		0.142857	0.142857
S-methyl-5'-thioadenosine degradation II		1									0.5	0.25					0.5										0.2		0.333333			0.5
S-methyl-5'-thioadenosine degradation IV		1											0.5					1	0.0666667		0.2
S-methyl-5-thio-alpha-D-ribose 1-phosphate degradation	0.142857			0.142857	0.142857	0.142857		0.142857	0.111111	0.142857				0.142857	0.142857	0.114754			0.0666667	0.142857		0.142857		0.142857	0.142857	0.114754	0.2	0.142857	0.333333	0.142857	0.142857		0.142857	0.142857
TCA cycle I (prokaryotic)	0.142857	1		0.142857	0.142857	0.142857		0.142857	0.111111	0.142857	0.5	0.25	0.5	0.142857	0.142857	0.114754	0.5	1	0.0666667	0.142857	0.2	0.142857		0.142857	0.142857	0.114754	0.2	0.142857	0.333333	0.142857	0.142857	0.5	0.142857	0.142857
TCA cycle II (plants and fungi)																		1	0.0666667		0.2
TCA cycle VIII (helicobacter)		1	0.555556				0.5		0.111111		0.5	0.25				0.114754	0.5		0.0666667							0.114754	0.2					0.5
UDP-D-galactose biosynthesis	0.142857	1	0.555556	0.142857	0.142857	0.142857	0.5	0.142857	0.111111	0.142857		0.25	0.5	0.142857	0.142857	0.114754		1	0.0666667	0.142857	0.2	0.142857		0.142857	0.142857	0.114754		0.142857		0.142857	0.142857		0.142857	0.142857
UDP-N-acetyl-D-glucosamine biosynthesis I	0.142857		0.555556	0.142857	0.142857	0.142857	0.5	0.142857	0.111111	0.142857	0.5	0.25		0.142857	0.142857	0.114754	0.5	1	0.0666667	0.142857	0.2	0.142857		0.142857	0.142857	0.114754	0.2	0.142857	0.333333	0.142857	0.142857	0.5	0.142857	0.142857
UDP-N-acetyl-alpha-D-mannosaminouronate biosynthesis	0.142857			0.142857	0.142857	0.142857		0.142857	0.111111	0.142857				0.142857	0.142857	0.114754			0.0666667	0.142857		0.142857		0.142857	0.142857	0.114754		0.142857		0.142857	0.142857		0.142857	0.142857
UDP-N-acetylmuramoyl-pentapeptide biosynthesis I (meso-diaminopimelate containing)	0.142857	1	0.555556	0.142857	0.142857	0.142857	0.5	0.142857	0.111111	0.142857	0.5	0.25	0.5	0.142857	0.142857	0.114754	0.5	1	0.0666667	0.142857	0.2	0.142857		0.142857	0.142857	0.114754	0.2	0.142857	0.333333	0.142857	0.142857	0.5	0.142857	0.142857
UDP-N-acetylmuramoyl-pentapeptide biosynthesis II (lysine-containing)																					0.2
UDP-alpha-D-glucuronate biosynthesis (from UDP-glucose)	0.142857	1		0.142857	0.142857	0.142857	0.5	0.142857	0.111111	0.142857	0.5	0.25	0.5	0.142857	0.142857	0.114754	0.5	1	0.0666667	0.142857		0.142857		0.142857	0.142857	0.114754	0.2	0.142857	0.333333	0.142857	0.142857	0.5	0.142857	0.142857
UDP-glucose biosynthesis	0.142857			0.142857	0.142857	0.142857	0.5	0.142857	0.111111	0.142857		0.25		0.142857	0.142857	0.114754		1		0.142857	0.2	0.142857		0.142857	0.142857	0.114754	0.2	0.142857	0.333333	0.142857	0.142857		0.142857	0.142857
UMP biosynthesis	0.142857	1	0.555556	0.142857	0.142857	0.142857	0.5	0.142857	0.111111	0.142857	0.5	0.25	0.5	0.142857	0.142857	0.114754	0.5	1	0.0666667	0.142857	0.2	0.142857		0.142857	0.142857	0.114754	0.2	0.142857	0.333333	0.142857	0.142857	0.5	0.142857	0.142857
UTP and CTP de novo biosynthesis	0.142857	1	0.555556	0.142857	0.142857	0.142857	0.5	0.142857	0.111111	0.142857	0.5	0.25	0.5	0.142857	0.142857	0.114754	0.5	1	0.0666667	0.142857	0.2	0.142857	1	0.142857	0.142857	0.114754	0.2	0.142857	0.333333	0.142857	0.142857	0.5	0.142857	0.142857
UTP and CTP dephosphorylation I	0.142857	1	0.555556	0.142857	0.142857	0.142857		0.142857	0.111111	0.142857	0.5			0.142857	0.142857	0.114754	0.5	1	0.0666667	0.142857	0.2	0.142857	1	0.142857	0.142857	0.114754		0.142857	0.333333	0.142857	0.142857	0.5	0.142857	0.142857
[2Fe-2S] iron-sulfur cluster biosynthesis	0.142857	1	0.555556	0.142857	0.142857	0.142857	0.5	0.142857	0.111111	0.142857		0.25	0.5	0.142857	0.142857	0.114754		1	0.0666667	0.142857	0.2	0.142857		0.142857	0.142857	0.114754	0.2	0.142857	0.333333	0.142857	0.142857		0.142857	0.142857
acetate conversion to acetyl-CoA	0.142857	1			0.142857		0.5		0.111111		0.5	0.25				0.114754	0.5	1	0.0666667		0.2					0.114754	0.2		0.333333			0.5	0.142857
acetate formation from acetyl-CoA I	0.142857		0.555556	0.142857	0.142857	0.142857		0.142857	0.111111	0.142857		0.25	0.5	0.142857	0.142857	0.114754				0.142857	0.2	0.142857	1	0.142857	0.142857	0.114754		0.142857		0.142857	0.142857		0.142857	0.142857
acetoin degradation									0.111111							0.114754			0.0666667		0.2					0.114754	0.2
acetone degradation II (to acetoacetate)			0.555556
acyl carrier protein metabolism	0.142857			0.142857	0.142857	0.142857		0.142857		0.142857				0.142857	0.142857			1		0.142857		0.142857		0.142857	0.142857		0.2	0.142857		0.142857	0.142857		0.142857	0.142857
acyl-ACP thioesterase pathway		1											0.5
acyl-CoA hydrolysis	0.142857			0.142857	0.142857	0.142857	0.5	0.142857		0.142857	0.5	0.25		0.142857	0.142857		0.5	1	0.0666667	0.142857	0.2	0.142857		0.142857	0.142857		0.2	0.142857	0.333333	0.142857	0.142857	0.5	0.142857	0.142857
adenine and adenosine salvage I	0.142857		0.555556	0.142857	0.142857	0.142857	0.5	0.142857	0.111111	0.142857		0.25	0.5	0.142857	0.142857	0.114754			0.0666667	0.142857	0.2	0.142857	1	0.142857	0.142857	0.114754	0.2	0.142857		0.142857	0.142857		0.142857	0.142857
adenine and adenosine salvage III	0.142857	1	0.555556	0.142857	0.142857	0.142857	0.5	0.142857	0.111111	0.142857		0.25	0.5	0.142857	0.142857	0.114754			0.0666667	0.142857	0.2	0.142857	1	0.142857	0.142857	0.114754	0.2	0.142857	0.333333	0.142857	0.142857		0.142857	0.142857
adenine and adenosine salvage V	0.142857
adenine and adenosine salvage VI																		1
adenine salvage		1							0.111111							0.114754			0.0666667							0.114754
adenosine deoxyribonucleotides de novo biosynthesis	0.142857	1	0.555556	0.142857	0.142857	0.142857	0.5	0.142857	0.111111	0.142857	0.5	0.25	0.5	0.142857	0.142857	0.114754	0.5	1	0.0666667	0.142857	0.2	0.142857		0.142857	0.142857	0.114754	0.2	0.142857	0.333333	0.142857	0.142857	0.5	0.142857	0.142857
adenosine deoxyribonucleotides de novo biosynthesis II	0.142857	1	0.555556	0.142857	0.142857	0.142857		0.142857	0.111111	0.142857	0.5	0.25	0.5	0.142857	0.142857	0.114754	0.5	1	0.0666667	0.142857	0.2	0.142857	1	0.142857	0.142857	0.114754	0.2	0.142857	0.333333	0.142857	0.142857	0.5	0.142857	0.142857
adenosine nucleotides degradation II	0.142857	1	0.555556	0.142857	0.142857	0.142857	0.5	0.142857	0.111111	0.142857				0.142857	0.142857	0.114754			0.0666667	0.142857		0.142857		0.142857	0.142857	0.114754	0.2	0.142857	0.333333	0.142857	0.142857		0.142857	0.142857
adenosine nucleotides degradation III	0.142857			0.142857	0.142857	0.142857		0.142857		0.142857				0.142857	0.142857					0.142857		0.142857		0.142857	0.142857		0.2	0.142857	0.333333	0.142857	0.142857		0.142857	0.142857
adenosine ribonucleotides de novo biosynthesis	0.142857	1	0.555556	0.142857	0.142857	0.142857	0.5	0.142857	0.111111	0.142857	0.5	0.25	0.5	0.142857	0.142857	0.114754	0.5	1	0.0666667	0.142857	0.2	0.142857	1	0.142857	0.142857	0.114754	0.2	0.142857	0.333333	0.142857	0.142857	0.5	0.142857	0.142857
adenosylcobalamin biosynthesis from cobyrinate a,c-diamide I																													0.333333
adenosylcobalamin biosynthesis from cobyrinate a,c-diamide II									0.111111							0.114754			0.0666667							0.114754	0.2		0.333333
adenosylcobalamin salvage from cobalamin	0.142857	1		0.142857	0.142857	0.142857	0.5	0.142857	0.111111	0.142857	0.5		0.5	0.142857	0.142857	0.114754	0.5	1	0.0666667	0.142857		0.142857		0.142857	0.142857	0.114754	0.2	0.142857	0.333333	0.142857	0.142857	0.5	0.142857	0.142857
adenosylcobalamin salvage from cobinamide I																			0.0666667								0.2
adenosylcobalamin salvage from cobinamide II																			0.0666667
aerobic respiration I (cytochrome c)																		1
alginate degradation			0.555556								0.5		0.5				0.5															0.5
allantoin degradation to ureidoglycolate I (urea producing)												0.25															0.2		0.333333
allantoin degradation to ureidoglycolate II (ammonia producing)	0.142857			0.142857	0.142857	0.142857		0.142857	0.111111	0.142857				0.142857	0.142857				0.0666667	0.142857		0.142857		0.142857	0.142857			0.142857		0.142857	0.142857		0.142857	0.142857
alpha-diglucosyldiacylglycerol biosynthesis																					0.2
anhydromuropeptides recycling	0.142857	1	0.555556	0.142857	0.142857	0.142857	0.5	0.142857	0.111111	0.142857	0.5	0.25		0.142857	0.142857	0.114754	0.5	1	0.0666667	0.142857	0.2	0.142857		0.142857	0.142857	0.114754	0.2	0.142857	0.333333	0.142857	0.142857	0.5	0.142857	0.142857
arginine dependent acid resistance	0.142857			0.142857	0.142857	0.142857		0.142857		0.142857	0.5			0.142857	0.142857		0.5		0.0666667	0.142857		0.142857		0.142857	0.142857			0.142857		0.142857	0.142857	0.5	0.142857	0.142857
aromatic biogenic amine degradation (bacteria)		1
arsenate detoxification II (glutaredoxin)																		1	0.0666667
autoinducer AI-1 biosynthesis	0.142857			0.142857	0.142857	0.142857		0.142857		0.142857				0.142857	0.142857			1		0.142857		0.142857		0.142857	0.142857			0.142857		0.142857	0.142857		0.142857	0.142857
autoinducer AI-2 biosynthesis I	0.142857		0.555556	0.142857	0.142857	0.142857		0.142857	0.111111	0.142857				0.142857	0.142857	0.114754				0.142857	0.2	0.142857		0.142857	0.142857	0.114754		0.142857		0.142857	0.142857		0.142857	0.142857
base-degraded thiamine salvage		1	0.555556						0.111111							0.114754		1	0.0666667		0.2					0.114754
benzene degradation											0.5						0.5															0.5
beta-D-glucuronide and D-glucuronate degradation	0.142857				0.142857							0.25	0.5								0.2												0.142857
beta-alanine biosynthesis II											0.5						0.5	1														0.5
beta-alanine biosynthesis III									0.111111							0.114754			0.0666667		0.2					0.114754
biotin biosynthesis from 8-amino-7-oxononanoate I																		1	0.0666667
biotin-carboxyl carrier protein assembly	0.142857	1	0.555556	0.142857	0.142857	0.142857	0.5	0.142857	0.111111	0.142857	0.5		0.5	0.142857	0.142857	0.114754	0.5	1	0.0666667	0.142857	0.2	0.142857		0.142857	0.142857	0.114754	0.2	0.142857	0.333333	0.142857	0.142857	0.5	0.142857	0.142857
biphenyl degradation	0.142857			0.142857	0.142857	0.142857		0.142857		0.142857				0.142857	0.142857					0.142857		0.142857		0.142857	0.142857			0.142857		0.142857	0.142857		0.142857	0.142857
bis(guanylyl molybdenum cofactor) biosynthesis																					0.2						0.2		0.333333
cardiolipin biosynthesis I				0.142857		0.142857		0.142857		0.142857	0.5			0.142857	0.142857		0.5			0.142857		0.142857		0.142857	0.142857			0.142857		0.142857	0.142857	0.5	0.142857	0.142857
catechol degradation to beta-ketoadipate											0.5						0.5															0.5
cellulose biosynthesis	0.142857				0.142857						0.5						0.5	1											0.333333			0.5
chitin degradation II		1									0.5	0.25					0.5		0.0666667													0.5
chitobiose degradation	0.142857			0.142857	0.142857	0.142857		0.142857	0.111111	0.142857				0.142857	0.142857	0.114754			0.0666667	0.142857	0.2	0.142857		0.142857	0.142857	0.114754		0.142857		0.142857	0.142857		0.142857	0.142857
chlorinated phenols degradation		1					0.5				0.5						0.5															0.5
chlorosalicylate degradation											0.5						0.5	1											0.333333			0.5
cholesterol degradation to androstenedione I (cholesterol oxidase)							0.5
chorismate biosynthesis from 3-dehydroquinate	0.142857	1	0.555556	0.142857	0.142857	0.142857	0.5	0.142857	0.111111	0.142857	0.5	0.25	0.5	0.142857	0.142857	0.114754	0.5	1	0.0666667	0.142857	0.2	0.142857		0.142857	0.142857	0.114754	0.2	0.142857	0.333333	0.142857	0.142857	0.5	0.142857	0.142857
cis-vaccenate biosynthesis	0.142857		0.555556				0.5					0.25							0.0666667		0.2						0.2		0.333333
citrate degradation																		1	0.0666667
cob(II)yrinate a,c-diamide biosynthesis II (late cobalt incorporation)							0.5											1											0.333333
coenzyme A biosynthesis I		1																1	0.0666667		0.2
creatinine degradation I																		1
cyanate degradation																		1
cyclopropane fatty acid (CFA) biosynthesis	0.142857			0.142857	0.142857	0.142857		0.142857		0.142857	0.5			0.142857	0.142857		0.5	1		0.142857		0.142857		0.142857	0.142857			0.142857	0.333333	0.142857	0.142857	0.5	0.142857	0.142857
dTDP-L-rhamnose biosynthesis I	0.142857	1		0.142857	0.142857	0.142857	0.5	0.142857		0.142857	0.5	0.25		0.142857	0.142857		0.5	1		0.142857		0.142857		0.142857	0.142857		0.2	0.142857	0.333333	0.142857	0.142857	0.5	0.142857	0.142857
demethylmenaquinol-6 biosynthesis I							0.5					0.25									0.2
demethylmenaquinol-8 biosynthesis I		1					0.5		0.111111			0.25				0.114754					0.2					0.114754
demethylmenaquinol-9 biosynthesis							0.5					0.25									0.2
di-trans,poly-cis-undecaprenyl phosphate biosynthesis	0.142857	1					0.5		0.111111			0.25				0.114754		1	0.0666667		0.2					0.114754	0.2		0.333333
dimethyl sulfide degradation II (oxidation)																											0.2		0.333333
diphenyl ethers degradation	0.142857			0.142857	0.142857	0.142857		0.142857		0.142857				0.142857	0.142857					0.142857		0.142857		0.142857	0.142857			0.142857		0.142857	0.142857		0.142857	0.142857
ectoine biosynthesis							0.5
ethanol degradation I																			0.0666667
ethanol degradation II									0.111111										0.0666667
ethanolamine utilization																			0.0666667								0.2
ethylene biosynthesis III (microbes)																													0.333333
fatty acid beta-oxidation I	0.142857	1		0.142857	0.142857	0.142857	0.5	0.142857	0.111111	0.142857	0.5	0.25		0.142857	0.142857	0.114754	0.5	1	0.0666667	0.142857		0.142857		0.142857	0.142857	0.114754	0.2	0.142857	0.333333	0.142857	0.142857	0.5	0.142857	0.142857
fatty acid beta-oxidation III (unsaturated, odd number)		1
fatty acid biosynthesis initiation I																			0.0666667
fatty acid biosynthesis initiation II									0.111111									1
fatty acid elongation -- saturated	0.142857	1	0.555556	0.142857	0.142857	0.142857	0.5	0.142857	0.111111	0.142857	0.5	0.25	0.5	0.142857	0.142857	0.114754	0.5	1	0.0666667	0.142857	0.2	0.142857		0.142857	0.142857	0.114754	0.2	0.142857	0.333333	0.142857	0.142857	0.5	0.142857	0.142857
flavin biosynthesis I (bacteria and plants)	0.142857	1		0.142857	0.142857	0.142857		0.142857	0.111111	0.142857	0.5	0.25	0.5	0.142857	0.142857	0.114754	0.5	1	0.0666667	0.142857	0.2	0.142857		0.142857	0.142857	0.114754	0.2	0.142857	0.333333	0.142857	0.142857	0.5	0.142857	0.142857
folate polyglutamylation	0.142857	1	0.555556	0.142857	0.142857	0.142857		0.142857	0.111111	0.142857	0.5		0.5	0.142857	0.142857	0.114754	0.5	1	0.0666667	0.142857	0.2	0.142857		0.142857	0.142857	0.114754	0.2	0.142857	0.333333	0.142857	0.142857	0.5	0.142857	0.142857
folate transformations I																			0.0666667										0.333333
formaldehyde assimilation I (serine pathway)	0.142857	1		0.142857	0.142857	0.142857		0.142857		0.142857				0.142857	0.142857			1		0.142857		0.142857		0.142857	0.142857		0.2	0.142857		0.142857	0.142857		0.142857	0.142857
formaldehyde assimilation II (RuMP Cycle)												0.25									0.2
formaldehyde oxidation I												0.25									0.2
formaldehyde oxidation II (glutathione-dependent)	0.142857			0.142857	0.142857	0.142857	0.5	0.142857		0.142857	0.5	0.25		0.142857	0.142857		0.5			0.142857		0.142857		0.142857	0.142857		0.2	0.142857	0.333333	0.142857	0.142857	0.5	0.142857	0.142857
formate assimilation into 5,10-methylenetetrahydrofolate		1	0.555556				0.5					0.25	0.5						0.0666667		0.2		1				0.2
fructan biosynthesis									0.111111							0.114754										0.114754
fructose degradation	0.142857			0.142857	0.142857	0.142857		0.142857	0.111111	0.142857		0.25		0.142857	0.142857	0.114754		1	0.0666667	0.142857	0.2	0.142857		0.142857	0.142857	0.114754	0.2	0.142857	0.333333	0.142857	0.142857		0.142857	0.142857
fucose degradation													0.5
gellan degradation	0.142857												0.5
geranyl diphosphate biosynthesis			0.555556				0.5		0.111111		0.5	0.25	0.5			0.114754	0.5		0.0666667							0.114754	0.2		0.333333			0.5
geranylgeranyl diphosphate biosynthesis				0.142857		0.142857	0.5	0.142857		0.142857		0.25		0.142857	0.142857			1		0.142857		0.142857		0.142857	0.142857		0.2	0.142857		0.142857	0.142857			0.142857
gluconeogenesis I	0.142857			0.142857		0.142857		0.142857	0.111111	0.142857	0.5			0.142857	0.142857	0.114754	0.5	1	0.0666667	0.142857	0.2	0.142857		0.142857	0.142857	0.114754		0.142857		0.142857	0.142857	0.5		0.142857
glucose and glucose-1-phosphate degradation	0.142857			0.142857	0.142857	0.142857		0.142857		0.142857				0.142857	0.142857					0.142857	0.2	0.142857		0.142857	0.142857		0.2	0.142857	0.333333	0.142857	0.142857		0.142857	0.142857
glucose degradation (oxidative)																			0.0666667
glucosylglycerate biosynthesis I							0.5						0.5
glutaminyl-tRNAgln biosynthesis via transamidation		1	0.555556				0.5		0.111111			0.25	0.5			0.114754		1	0.0666667		0.2					0.114754	0.2		0.333333
glutaryl-CoA degradation		1																1
glutathione biosynthesis	0.142857	1		0.142857	0.142857	0.142857	0.5	0.142857		0.142857	0.5			0.142857	0.142857		0.5	1	0.0666667	0.142857		0.142857		0.142857	0.142857		0.2	0.142857	0.333333	0.142857	0.142857	0.5	0.142857	0.142857
glutathione-glutaredoxin redox reactions	0.142857			0.142857	0.142857	0.142857		0.142857		0.142857	0.5			0.142857	0.142857		0.5	1		0.142857		0.142857		0.142857	0.142857		0.2	0.142857	0.333333	0.142857	0.142857	0.5	0.142857	0.142857
glutathione-peroxide redox reactions																		1	0.0666667
glutathionylspermidine biosynthesis			0.555556
glycerol degradation I	0.142857	1		0.142857	0.142857	0.142857	0.5	0.142857	0.111111	0.142857	0.5	0.25		0.142857	0.142857	0.114754	0.5	1	0.0666667	0.142857	0.2	0.142857	1	0.142857	0.142857	0.114754	0.2	0.142857	0.333333	0.142857	0.142857	0.5	0.142857	0.142857
glycerol-3-phosphate to cytochrome bo oxidase electron transfer											0.5						0.5	1	0.0666667		0.2											0.5
glycerophosphodiester degradation	0.142857	1		0.142857	0.142857	0.142857	0.5	0.142857	0.111111	0.142857	0.5	0.25		0.142857	0.142857	0.114754	0.5	1	0.0666667	0.142857	0.2	0.142857	1	0.142857	0.142857	0.114754	0.2	0.142857	0.333333	0.142857	0.142857	0.5	0.142857	0.142857
glycine biosynthesis I	0.142857	1	0.555556	0.142857	0.142857	0.142857	0.5	0.142857	0.111111	0.142857	0.5	0.25	0.5	0.142857	0.142857	0.114754	0.5	1	0.0666667	0.142857	0.2	0.142857	1	0.142857	0.142857	0.114754	0.2	0.142857	0.333333	0.142857	0.142857	0.5	0.142857	0.142857
glycine cleavage	0.142857			0.142857		0.142857	0.5	0.142857	0.111111	0.142857	0.5	0.25		0.142857	0.142857	0.114754	0.5	1	0.0666667	0.142857	0.2	0.142857		0.142857	0.142857	0.114754	0.2	0.142857	0.333333	0.142857	0.142857	0.5		0.142857
glycogen degradation II	0.142857			0.142857	0.142857	0.142857	0.5	0.142857		0.142857	0.5			0.142857	0.142857		0.5	1		0.142857		0.142857		0.142857	0.142857		0.2	0.142857		0.142857	0.142857	0.5	0.142857	0.142857
glycolysis I (from glucose 6-phosphate)	0.142857	1	0.555556	0.142857	0.142857	0.142857		0.142857	0.111111	0.142857	0.5			0.142857	0.142857	0.114754	0.5	1	0.0666667	0.142857	0.2	0.142857		0.142857	0.142857	0.114754	0.2	0.142857	0.333333	0.142857	0.142857	0.5	0.142857	0.142857
glycolysis III (from glucose)	0.142857		0.555556	0.142857	0.142857	0.142857	0.5	0.142857	0.111111	0.142857	0.5	0.25	0.5	0.142857	0.142857	0.114754	0.5	1	0.0666667	0.142857	0.2	0.142857	1	0.142857	0.142857	0.114754	0.2	0.142857	0.333333	0.142857	0.142857	0.5	0.142857	0.142857
glyoxylate cycle	0.142857			0.142857	0.142857	0.142857		0.142857	0.111111	0.142857	0.5			0.142857	0.142857	0.114754	0.5	1	0.0666667	0.142857		0.142857		0.142857	0.142857	0.114754	0.2	0.142857	0.333333	0.142857	0.142857	0.5	0.142857	0.142857
gondoate biosynthesis (anaerobic)	0.142857			0.142857	0.142857	0.142857		0.142857		0.142857	0.5			0.142857	0.142857		0.5	1	0.0666667	0.142857		0.142857		0.142857	0.142857			0.142857	0.333333	0.142857	0.142857	0.5	0.142857	0.142857
guanine and guanosine salvage	0.142857	1		0.142857	0.142857	0.142857	0.5	0.142857	0.111111	0.142857	0.5	0.25		0.142857	0.142857	0.114754	0.5	1	0.0666667	0.142857	0.2	0.142857	1	0.142857	0.142857	0.114754	0.2	0.142857	0.333333	0.142857	0.142857	0.5	0.142857	0.142857
guanine and guanosine salvage II											0.5						0.5	1	0.0666667		0.2								0.333333			0.5
guanine and guanosine salvage III	0.142857			0.142857	0.142857	0.142857		0.142857		0.142857				0.142857	0.142857					0.142857		0.142857		0.142857	0.142857			0.142857		0.142857	0.142857		0.142857	0.142857
guanosine deoxyribonucleotides de novo biosynthesis I	0.142857	1	0.555556	0.142857	0.142857	0.142857	0.5	0.142857	0.111111	0.142857	0.5	0.25	0.5	0.142857	0.142857	0.114754	0.5	1	0.0666667	0.142857	0.2	0.142857		0.142857	0.142857	0.114754	0.2	0.142857	0.333333	0.142857	0.142857	0.5	0.142857	0.142857
guanosine deoxyribonucleotides de novo biosynthesis II	0.142857	1	0.555556	0.142857	0.142857	0.142857		0.142857	0.111111	0.142857	0.5	0.25	0.5	0.142857	0.142857	0.114754	0.5	1	0.0666667	0.142857	0.2	0.142857	1	0.142857	0.142857	0.114754	0.2	0.142857	0.333333	0.142857	0.142857	0.5	0.142857	0.142857
guanosine nucleotides degradation III	0.142857	1	0.555556	0.142857	0.142857	0.142857		0.142857	0.111111	0.142857				0.142857	0.142857	0.114754			0.0666667	0.142857	0.2	0.142857	1	0.142857	0.142857	0.114754	0.2	0.142857		0.142857	0.142857		0.142857	0.142857
guanosine ribonucleotides de novo biosynthesis	0.142857	1	0.555556	0.142857	0.142857	0.142857	0.5	0.142857	0.111111	0.142857	0.5	0.25	0.5	0.142857	0.142857	0.114754	0.5	1	0.0666667	0.142857	0.2	0.142857	1	0.142857	0.142857	0.114754	0.2	0.142857	0.333333	0.142857	0.142857	0.5	0.142857	0.142857
guanylyl molybdenum cofactor biosynthesis	0.142857		0.555556	0.142857	0.142857	0.142857	0.5	0.142857	0.111111	0.142857				0.142857	0.142857	0.114754		1		0.142857	0.2	0.142857		0.142857	0.142857	0.114754	0.2	0.142857	0.333333	0.142857	0.142857		0.142857	0.142857
heme biosynthesis I (aerobic)	0.142857	1		0.142857	0.142857	0.142857		0.142857		0.142857				0.142857	0.142857			1		0.142857		0.142857		0.142857	0.142857			0.142857	0.333333	0.142857	0.142857		0.142857	0.142857
heme biosynthesis II (anaerobic)		1	0.555556				0.5		0.111111		0.5	0.25				0.114754	0.5		0.0666667		0.2					0.114754	0.2		0.333333			0.5
heparin degradation							0.5											1
heptadecane biosynthesis																			0.0666667
heptaprenyl diphosphate biosynthesis									0.111111				0.5			0.114754			0.0666667		0.2					0.114754
hydrogen to fumarate electron transfer			0.555556
hydrogen to trimethylamine N-oxide electron transfer			0.555556
hydroxymethylpyrimidine salvage	0.142857			0.142857	0.142857	0.142857	0.5	0.142857		0.142857				0.142857	0.142857			1		0.142857	0.2	0.142857		0.142857	0.142857		0.2	0.142857		0.142857	0.142857		0.142857	0.142857
inosine-5'-phosphate biosynthesis I	0.142857	1		0.142857	0.142857	0.142857	0.5	0.142857	0.111111	0.142857	0.5	0.25	0.5	0.142857	0.142857	0.114754	0.5	1	0.0666667	0.142857	0.2	0.142857		0.142857	0.142857	0.114754	0.2	0.142857	0.333333	0.142857	0.142857	0.5	0.142857	0.142857
inosine-5'-phosphate biosynthesis II									0.111111		0.5					0.114754	0.5	1			0.2					0.114754						0.5
kojibiose degradation												0.25
lactose degradation III	0.142857	1		0.142857	0.142857	0.142857		0.142857		0.142857				0.142857	0.142857				0.0666667	0.142857		0.142857		0.142857	0.142857			0.142857		0.142857	0.142857		0.142857	0.142857
linezolid resistance																			0.0666667
lipid IVA biosynthesis	0.142857		0.555556	0.142857	0.142857	0.142857		0.142857		0.142857	0.5			0.142857	0.142857		0.5	1		0.142857		0.142857		0.142857	0.142857		0.2	0.142857	0.333333	0.142857	0.142857	0.5	0.142857	0.142857
lipoate biosynthesis and incorporation I	0.142857	1		0.142857	0.142857	0.142857	0.5	0.142857	0.111111	0.142857		0.25	0.5	0.142857	0.142857	0.114754		1	0.0666667	0.142857	0.2	0.142857		0.142857	0.142857	0.114754	0.2	0.142857	0.333333	0.142857	0.142857		0.142857	0.142857
lipoate biosynthesis and incorporation II		1		0.142857	0.142857	0.142857		0.142857		0.142857	0.5	0.25		0.142857	0.142857		0.5		0.0666667	0.142857	0.2	0.142857	1	0.142857	0.142857			0.142857		0.142857	0.142857	0.5		0.142857
lipoate biosynthesis and incorporation III (Bacillus)																			0.0666667
lipoate salvage I		1		0.142857	0.142857	0.142857		0.142857		0.142857	0.5	0.25		0.142857	0.142857		0.5		0.0666667	0.142857	0.2	0.142857	1	0.142857	0.142857			0.142857		0.142857	0.142857	0.5		0.142857
long-chain fatty acid activation	0.142857	1		0.142857	0.142857	0.142857	0.5	0.142857	0.111111	0.142857	0.5	0.25		0.142857	0.142857	0.114754	0.5	1	0.0666667	0.142857		0.142857		0.142857	0.142857	0.114754	0.2	0.142857	0.333333	0.142857	0.142857	0.5	0.142857	0.142857
malonate decarboxylase activation																											0.2
maltose degradation				0.142857		0.142857		0.142857		0.142857				0.142857	0.142857					0.142857		0.142857		0.142857	0.142857			0.142857		0.142857	0.142857			0.142857
mannitol degradation I	0.142857			0.142857	0.142857	0.142857		0.142857	0.111111	0.142857		0.25		0.142857	0.142857	0.114754			0.0666667	0.142857	0.2	0.142857	1	0.142857	0.142857	0.114754		0.142857	0.333333	0.142857	0.142857		0.142857	0.142857
mannosylglucosylglycerate biosynthesis I							0.5						0.5
mannosylglycerate biosynthesis I	0.142857			0.142857	0.142857	0.142857		0.142857		0.142857				0.142857	0.142857					0.142857		0.142857		0.142857	0.142857			0.142857		0.142857	0.142857		0.142857	0.142857
melibiose degradation																			0.0666667
menaquinol-6 biosynthesis		1					0.5		0.111111			0.25				0.114754					0.2					0.114754			0.333333
menaquinol-7 biosynthesis		1					0.5		0.111111			0.25				0.114754					0.2					0.114754			0.333333
menaquinol-8 biosynthesis	0.142857	1	0.555556	0.142857	0.142857	0.142857	0.5	0.142857	0.111111	0.142857	0.5	0.25		0.142857	0.142857	0.114754	0.5			0.142857	0.2	0.142857		0.142857	0.142857	0.114754		0.142857	0.333333	0.142857	0.142857	0.5	0.142857	0.142857
menaquinol-9 biosynthesis							0.5		0.111111			0.25				0.114754					0.2					0.114754			0.333333
methylerythritol phosphate pathway II	0.142857			0.142857	0.142857	0.142857	0.5	0.142857		0.142857				0.142857	0.142857				0.0666667	0.142857		0.142857		0.142857	0.142857			0.142857	0.333333	0.142857	0.142857		0.142857	0.142857
methylglyoxal degradation I	0.142857			0.142857	0.142857	0.142857		0.142857		0.142857			0.5	0.142857	0.142857			1	0.0666667	0.142857		0.142857		0.142857	0.142857		0.2	0.142857	0.333333	0.142857	0.142857		0.142857	0.142857
methylphosphonate degradation I	0.142857			0.142857	0.142857	0.142857		0.142857		0.142857				0.142857	0.142857					0.142857		0.142857		0.142857	0.142857			0.142857		0.142857	0.142857		0.142857	0.142857
methylsalicylate degradation											0.5						0.5	1											0.333333			0.5
mevalonate degradation		1
mevalonate pathway I												0.25									0.2
mixed acid fermentation																					0.2
molybdenum cofactor biosynthesis	0.142857		0.555556	0.142857	0.142857	0.142857	0.5	0.142857	0.111111	0.142857		0.25		0.142857	0.142857	0.114754		1	0.0666667	0.142857	0.2	0.142857		0.142857	0.142857	0.114754	0.2	0.142857	0.333333	0.142857	0.142857		0.142857	0.142857
muropeptide degradation	0.142857			0.142857	0.142857	0.142857		0.142857		0.142857				0.142857	0.142857					0.142857		0.142857		0.142857	0.142857			0.142857		0.142857	0.142857		0.142857	0.142857
myo-inositol biosynthesis	0.142857	1		0.142857	0.142857	0.142857	0.5	0.142857	0.111111	0.142857		0.25	0.5	0.142857	0.142857	0.114754		1	0.0666667	0.142857	0.2	0.142857		0.142857	0.142857	0.114754	0.2	0.142857	0.333333	0.142857	0.142857		0.142857	0.142857
myo-inositol degradation I	0.142857			0.142857	0.142857	0.142857	0.5	0.142857		0.142857		0.25		0.142857	0.142857			1		0.142857		0.142857		0.142857	0.142857			0.142857		0.142857	0.142857		0.142857	0.142857
nitrate reduction IX (dissimilatory)																		1
nitrate reduction X (periplasmic, dissimilatory)																		1			0.2
nylon-6 oligomer degradation																			0.0666667
octane oxidation	0.142857			0.142857	0.142857	0.142857	0.5	0.142857		0.142857		0.25		0.142857	0.142857					0.142857		0.142857		0.142857	0.142857			0.142857	0.333333	0.142857	0.142857		0.142857	0.142857
octaprenyl diphosphate biosynthesis	0.142857			0.142857	0.142857	0.142857		0.142857		0.142857				0.142857	0.142857					0.142857		0.142857		0.142857	0.142857		0.2	0.142857	0.333333	0.142857	0.142857		0.142857	0.142857
oleate beta-oxidation									0.111111		0.5					0.114754	0.5	1	0.0666667							0.114754						0.5
oxalate degradation II							0.5
oxalate degradation V	0.142857			0.142857	0.142857	0.142857		0.142857		0.142857				0.142857	0.142857				0.0666667	0.142857		0.142857		0.142857	0.142857			0.142857		0.142857	0.142857		0.142857	0.142857
oxidized GTP and dGTP detoxification									0.111111		0.5					0.114754	0.5									0.114754			0.333333			0.5
palmitate biosynthesis II (bacteria and plants)	0.142857	1	0.555556	0.142857		0.142857		0.142857	0.111111	0.142857	0.5			0.142857	0.142857	0.114754	0.5	1	0.0666667	0.142857	0.2	0.142857		0.142857	0.142857	0.114754	0.2	0.142857	0.333333	0.142857	0.142857	0.5		0.142857
palmitoleate biosynthesis I (from (5Z)-dodec-5-enoate)	0.142857			0.142857		0.142857		0.142857		0.142857	0.5			0.142857	0.142857		0.5	1	0.0666667	0.142857		0.142857		0.142857	0.142857			0.142857	0.333333	0.142857	0.142857	0.5		0.142857
paraoxon degradation	0.142857			0.142857	0.142857	0.142857	0.5	0.142857	0.111111	0.142857			0.5	0.142857	0.142857	0.114754				0.142857		0.142857	1	0.142857	0.142857	0.114754		0.142857		0.142857	0.142857		0.142857	0.142857
parathion degradation	0.142857			0.142857	0.142857	0.142857	0.5	0.142857	0.111111	0.142857			0.5	0.142857	0.142857	0.114754				0.142857		0.142857	1	0.142857	0.142857	0.114754		0.142857		0.142857	0.142857		0.142857	0.142857
pentose phosphate pathway (non-oxidative branch)	0.142857	1	0.555556	0.142857	0.142857	0.142857	0.5	0.142857	0.111111	0.142857	0.5	0.25	0.5	0.142857	0.142857	0.114754	0.5	1	0.0666667	0.142857	0.2	0.142857	1	0.142857	0.142857	0.114754	0.2	0.142857	0.333333	0.142857	0.142857	0.5	0.142857	0.142857
pentose phosphate pathway (oxidative branch)		1		0.142857		0.142857	0.5	0.142857		0.142857			0.5	0.142857	0.142857			1	0.0666667	0.142857	0.2	0.142857		0.142857	0.142857			0.142857	0.333333	0.142857	0.142857			0.142857
peptidoglycan maturation (meso-diaminopimelate containing)	0.142857			0.142857	0.142857	0.142857		0.142857	0.111111	0.142857	0.5			0.142857	0.142857	0.114754	0.5	1		0.142857		0.142857		0.142857	0.142857	0.114754		0.142857		0.142857	0.142857	0.5	0.142857	0.142857
phenylacetate degradation I (aerobic)									0.111111							0.114754			0.0666667							0.114754
phenylmercury acetate degradation		1					0.5		0.111111							0.114754										0.114754			0.333333
phosphate acquisition		1					0.5				0.5		0.5			0.114754	0.5	1	0.0666667							0.114754			0.333333			0.5
phosphatidylcholine biosynthesis V																			0.0666667										0.333333
phosphatidylcholine biosynthesis VI		1																1									0.2
phosphatidylethanolamine biosynthesis I	0.142857	1	0.555556	0.142857	0.142857	0.142857		0.142857	0.111111	0.142857	0.5			0.142857	0.142857	0.114754	0.5	1	0.0666667	0.142857		0.142857		0.142857	0.142857	0.114754	0.2	0.142857	0.333333	0.142857	0.142857	0.5	0.142857	0.142857
phosphonoacetate degradation											0.5						0.5												0.333333			0.5
phosphopantothenate biosynthesis I	0.142857	1	0.555556	0.142857	0.142857	0.142857	0.5	0.142857	0.111111	0.142857	0.5		0.5	0.142857	0.142857	0.114754	0.5	1	0.0666667	0.142857	0.2	0.142857		0.142857	0.142857	0.114754	0.2	0.142857	0.333333	0.142857	0.142857	0.5	0.142857	0.142857
polyhydroxybutanoate biosynthesis											0.5						0.5												0.333333			0.5
ppGpp biosynthesis	0.142857	1	0.555556	0.142857	0.142857	0.142857	0.5	0.142857	0.111111	0.142857	0.5	0.25	0.5	0.142857	0.142857	0.114754	0.5	1	0.0666667	0.142857	0.2	0.142857		0.142857	0.142857	0.114754	0.2	0.142857	0.333333	0.142857	0.142857	0.5	0.142857	0.142857
preQ0 biosynthesis	0.142857		0.555556	0.142857	0.142857	0.142857		0.142857	0.111111	0.142857	0.5			0.142857	0.142857	0.114754	0.5	1	0.0666667	0.142857	0.2	0.142857		0.142857	0.142857	0.114754	0.2	0.142857	0.333333	0.142857	0.142857	0.5	0.142857	0.142857
proline to cytochrome bo oxidase electron transfer	0.142857			0.142857	0.142857	0.142857		0.142857	0.111111	0.142857				0.142857	0.142857	0.114754		1	0.0666667	0.142857	0.2	0.142857		0.142857	0.142857	0.114754	0.2	0.142857	0.333333	0.142857	0.142857		0.142857	0.142857
propanoyl CoA degradation I							0.5											1	0.0666667
propanoyl-CoA degradation II							0.5											1
protocatechuate degradation II (ortho-cleavage pathway)	0.142857			0.142857	0.142857	0.142857	0.5	0.142857		0.142857	0.5			0.142857	0.142857		0.5		0.0666667	0.142857	0.2	0.142857		0.142857	0.142857		0.2	0.142857	0.333333	0.142857	0.142857	0.5	0.142857	0.142857
pseudouridine degradation																		1					1
purine deoxyribonucleosides degradation I	0.142857	1	0.555556	0.142857	0.142857	0.142857	0.5	0.142857	0.111111	0.142857		0.25	0.5	0.142857	0.142857	0.114754			0.0666667	0.142857	0.2	0.142857	1	0.142857	0.142857	0.114754	0.2	0.142857		0.142857	0.142857		0.142857	0.142857
purine deoxyribonucleosides salvage		1
purine ribonucleosides degradation	0.142857		0.555556	0.142857	0.142857	0.142857		0.142857	0.111111	0.142857				0.142857	0.142857	0.114754			0.0666667	0.142857		0.142857		0.142857	0.142857	0.114754		0.142857		0.142857	0.142857		0.142857	0.142857
putrescine biosynthesis I	0.142857			0.142857	0.142857	0.142857		0.142857	0.111111	0.142857			0.5	0.142857	0.142857	0.114754			0.0666667	0.142857		0.142857		0.142857	0.142857	0.114754		0.142857		0.142857	0.142857		0.142857	0.142857
putrescine biosynthesis III	0.142857			0.142857	0.142857	0.142857		0.142857		0.142857				0.142857	0.142857			1		0.142857		0.142857		0.142857	0.142857		0.2	0.142857		0.142857	0.142857		0.142857	0.142857
putrescine degradation I							0.5
putrescine degradation II	0.142857			0.142857	0.142857	0.142857		0.142857		0.142857	0.5			0.142857	0.142857		0.5			0.142857		0.142857		0.142857	0.142857		0.2	0.142857		0.142857	0.142857	0.5	0.142857	0.142857
pyridoxal 5'-phosphate biosynthesis I	0.142857	1	0.555556	0.142857	0.142857	0.142857		0.142857		0.142857				0.142857	0.142857			1		0.142857		0.142857		0.142857	0.142857		0.2	0.142857	0.333333	0.142857	0.142857		0.142857	0.142857
pyridoxal 5'-phosphate biosynthesis II							0.5					0.25									0.2
pyridoxal 5'-phosphate salvage I							0.5				0.5					0.114754	0.5		0.0666667							0.114754						0.5
pyrimidine deoxyribonucleosides degradation	0.142857	1		0.142857	0.142857	0.142857	0.5	0.142857	0.111111	0.142857	0.5	0.25	0.5	0.142857	0.142857	0.114754	0.5		0.0666667	0.142857	0.2	0.142857	1	0.142857	0.142857	0.114754	0.2	0.142857		0.142857	0.142857	0.5	0.142857	0.142857
pyrimidine deoxyribonucleosides salvage	0.142857	1		0.142857	0.142857	0.142857	0.5	0.142857	0.111111	0.142857	0.5	0.25		0.142857	0.142857	0.114754	0.5		0.0666667	0.142857	0.2	0.142857	1	0.142857	0.142857	0.114754		0.142857	0.333333	0.142857	0.142857	0.5	0.142857	0.142857
pyrimidine deoxyribonucleotide phosphorylation	0.142857	1	0.555556	0.142857	0.142857	0.142857	0.5	0.142857	0.111111	0.142857	0.5	0.25	0.5	0.142857	0.142857	0.114754	0.5	1	0.0666667	0.142857	0.2	0.142857	1	0.142857	0.142857	0.114754	0.2	0.142857	0.333333	0.142857	0.142857	0.5	0.142857	0.142857
pyrimidine deoxyribonucleotides de novo biosynthesis I	0.142857	1		0.142857	0.142857	0.142857	0.5	0.142857	0.111111	0.142857	0.5	0.25		0.142857	0.142857	0.114754	0.5	1	0.0666667	0.142857	0.2	0.142857	1	0.142857	0.142857	0.114754	0.2	0.142857	0.333333	0.142857	0.142857	0.5	0.142857	0.142857
pyrimidine deoxyribonucleotides de novo biosynthesis II	0.142857	1		0.142857	0.142857	0.142857		0.142857		0.142857	0.5	0.25	0.5	0.142857	0.142857		0.5	1	0.0666667	0.142857	0.2	0.142857		0.142857	0.142857		0.2	0.142857	0.333333	0.142857	0.142857	0.5	0.142857	0.142857
pyrimidine deoxyribonucleotides de novo biosynthesis III			0.555556										0.5
pyrimidine deoxyribonucleotides dephosphorylation	0.142857	1		0.142857	0.142857	0.142857		0.142857		0.142857	0.5	0.25		0.142857	0.142857		0.5	1	0.0666667	0.142857	0.2	0.142857		0.142857	0.142857			0.142857	0.333333	0.142857	0.142857	0.5	0.142857	0.142857
pyrimidine nucleobases salvage I	0.142857	1		0.142857	0.142857	0.142857	0.5	0.142857	0.111111	0.142857	0.5	0.25		0.142857	0.142857	0.114754	0.5		0.0666667	0.142857	0.2	0.142857	1	0.142857	0.142857	0.114754	0.2	0.142857	0.333333	0.142857	0.142857	0.5	0.142857	0.142857
pyrimidine ribonucleosides degradation	0.142857	1		0.142857	0.142857	0.142857		0.142857	0.111111	0.142857			0.5	0.142857	0.142857	0.114754			0.0666667	0.142857	0.2	0.142857	1	0.142857	0.142857	0.114754		0.142857		0.142857	0.142857		0.142857	0.142857
pyrimidine ribonucleosides salvage I	0.142857	1		0.142857	0.142857	0.142857		0.142857	0.111111	0.142857				0.142857	0.142857	0.114754			0.0666667	0.142857	0.2	0.142857		0.142857	0.142857	0.114754		0.142857		0.142857	0.142857		0.142857	0.142857
pyruvate decarboxylation to acetyl CoA		1					0.5		0.111111			0.25	0.5			0.114754		1	0.0666667				1			0.114754			0.333333
pyruvate fermentation to acetate II		1							0.111111				0.5			0.114754										0.114754
pyruvate fermentation to lactate									0.111111							0.114754					0.2		1			0.114754
pyruvate fermentation to propanoate I							0.5											1	0.0666667
queuosine biosynthesis	0.142857	1	0.555556	0.142857	0.142857	0.142857		0.142857	0.111111	0.142857	0.5		0.5	0.142857	0.142857	0.114754	0.5	1	0.0666667	0.142857	0.2	0.142857		0.142857	0.142857	0.114754	0.2	0.142857	0.333333	0.142857	0.142857	0.5	0.142857	0.142857
quinate degradation I											0.5						0.5	1	0.0666667													0.5
reductive monocarboxylic acid cycle	0.142857	1	0.555556																		0.2
ribose degradation	0.142857			0.142857	0.142857	0.142857		0.142857	0.111111	0.142857			0.5	0.142857	0.142857	0.114754				0.142857	0.2	0.142857		0.142857	0.142857	0.114754	0.2	0.142857	0.333333	0.142857	0.142857		0.142857	0.142857
salicylate degradation I											0.5						0.5	1											0.333333			0.5
selenate reduction	0.142857	1		0.142857	0.142857	0.142857	0.5	0.142857	0.111111	0.142857	0.5		0.5	0.142857	0.142857	0.114754	0.5	1	0.0666667	0.142857	0.2	0.142857		0.142857	0.142857	0.114754	0.2	0.142857	0.333333	0.142857	0.142857	0.5	0.142857	0.142857
siroheme biosynthesis	0.142857			0.142857	0.142857	0.142857		0.142857	0.111111	0.142857	0.5			0.142857	0.142857	0.114754	0.5	1		0.142857	0.2	0.142857		0.142857	0.142857	0.114754	0.2	0.142857	0.333333	0.142857	0.142857	0.5	0.142857	0.142857
spermidine biosynthesis I	0.142857		0.555556	0.142857	0.142857	0.142857	0.5	0.142857	0.111111	0.142857	0.5			0.142857	0.142857	0.114754	0.5		0.0666667	0.142857		0.142857		0.142857	0.142857	0.114754	0.2	0.142857	0.333333	0.142857	0.142857	0.5	0.142857	0.142857
spermine biosynthesis												0.25
stearate biosynthesis II (bacteria and plants)	0.142857	1		0.142857	0.142857	0.142857	0.5	0.142857	0.111111	0.142857	0.5	0.25		0.142857	0.142857	0.114754	0.5	1	0.0666667	0.142857	0.2	0.142857		0.142857	0.142857	0.114754	0.2	0.142857	0.333333	0.142857	0.142857	0.5	0.142857	0.142857
stearate biosynthesis III (fungi)																		1
succinate to cytochrome bd oxidase electron transfer	0.142857			0.142857	0.142857	0.142857	0.5	0.142857	0.111111	0.142857		0.25		0.142857	0.142857	0.114754		1	0.0666667	0.142857	0.2	0.142857		0.142857	0.142857	0.114754	0.2	0.142857	0.333333	0.142857	0.142857		0.142857	0.142857
succinate to cytochrome bo oxidase electron transfer	0.142857			0.142857	0.142857	0.142857	0.5	0.142857	0.111111	0.142857		0.25		0.142857	0.142857	0.114754		1	0.0666667	0.142857	0.2	0.142857		0.142857	0.142857	0.114754	0.2	0.142857	0.333333	0.142857	0.142857		0.142857	0.142857
sucrose degradation III (sucrose invertase)							0.5																1
sucrose degradation IV (sucrose phosphorylase)	0.142857				0.142857																												0.142857
sulfate activation for sulfonation	0.142857	1		0.142857	0.142857	0.142857		0.142857	0.111111	0.142857	0.5			0.142857	0.142857	0.114754	0.5	1	0.0666667	0.142857	0.2	0.142857		0.142857	0.142857	0.114754	0.2	0.142857	0.333333	0.142857	0.142857	0.5	0.142857	0.142857
sulfate reduction III (assimilatory)																					0.2						0.2
sulfur reduction II (via polysulfide)		1
superoxide radicals degradation	0.142857	1	0.555556	0.142857	0.142857	0.142857	0.5	0.142857	0.111111	0.142857	0.5	0.25	0.5	0.142857	0.142857	0.114754	0.5	1	0.0666667	0.142857	0.2	0.142857		0.142857	0.142857	0.114754	0.2	0.142857	0.333333	0.142857	0.142857	0.5	0.142857	0.142857
tRNA charging	0.142857	1	0.555556	0.142857	0.142857	0.142857	0.5	0.142857	0.111111	0.142857	0.5	0.25	0.5	0.142857	0.142857	0.114754	0.5	1	0.0666667	0.142857	0.2	0.142857	1	0.142857	0.142857	0.114754	0.2	0.142857	0.333333	0.142857	0.142857	0.5	0.142857	0.142857
tRNA processing	0.142857	1		0.142857	0.142857	0.142857	0.5	0.142857	0.111111	0.142857	0.5	0.25	0.5	0.142857	0.142857	0.114754	0.5	1	0.0666667	0.142857	0.2	0.142857	1	0.142857	0.142857	0.114754	0.2	0.142857	0.333333	0.142857	0.142857	0.5	0.142857	0.142857
taurine degradation IV	0.142857			0.142857	0.142857	0.142857	0.5	0.142857		0.142857				0.142857	0.142857					0.142857		0.142857		0.142857	0.142857		0.2	0.142857	0.333333	0.142857	0.142857		0.142857	0.142857
testosterone and androsterone degradation to androstendione			0.555556								0.5						0.5															0.5
tetrahydrofolate biosynthesis	0.142857	1	0.555556	0.142857	0.142857	0.142857	0.5	0.142857	0.111111	0.142857	0.5	0.25	0.5	0.142857	0.142857	0.114754	0.5	1	0.0666667	0.142857	0.2	0.142857		0.142857	0.142857	0.114754	0.2	0.142857	0.333333	0.142857	0.142857	0.5	0.142857	0.142857
tetrahydrofolate salvage from 5,10-methenyltetrahydrofolate	0.142857	1		0.142857	0.142857	0.142857	0.5	0.142857	0.111111	0.142857	0.5	0.25	0.5	0.142857	0.142857	0.114754	0.5	1	0.0666667	0.142857	0.2	0.142857		0.142857	0.142857	0.114754	0.2	0.142857	0.333333	0.142857	0.142857	0.5	0.142857	0.142857
tetrahydromonapterin biosynthesis	0.142857			0.142857	0.142857	0.142857		0.142857		0.142857				0.142857	0.142857					0.142857		0.142857		0.142857	0.142857			0.142857	0.333333	0.142857	0.142857		0.142857	0.142857
tetrapyrrole biosynthesis I (from glutamate)		1
tetrapyrrole biosynthesis II (from glycine)																		1
thiamine diphosphate biosynthesis I (E. coli)	0.142857	1	0.555556	0.142857	0.142857	0.142857	0.5	0.142857	0.111111	0.142857	0.5	0.25	0.5	0.142857	0.142857	0.114754	0.5	1	0.0666667	0.142857	0.2	0.142857		0.142857	0.142857	0.114754	0.2	0.142857	0.333333	0.142857	0.142857	0.5	0.142857	0.142857
thiamine diphosphate biosynthesis II (Bacillus)	0.142857	1		0.142857	0.142857	0.142857	0.5	0.142857		0.142857	0.5	0.25		0.142857	0.142857		0.5	1	0.0666667	0.142857		0.142857		0.142857	0.142857		0.2	0.142857	0.333333	0.142857	0.142857	0.5	0.142857	0.142857
thiamine formation from pyrithiamine and oxythiamine (yeast)																					0.2
thiamine salvage III			0.555556				0.5		0.111111				0.5			0.114754			0.0666667		0.2					0.114754
thiamine salvage IV (yeast)		1	0.555556						0.111111							0.114754		1	0.0666667		0.2					0.114754
thiazole biosynthesis I (facultative anaerobic bacteria)		1		0.142857		0.142857		0.142857	0.111111	0.142857			0.5	0.142857	0.142857	0.114754		1	0.0666667	0.142857	0.2	0.142857		0.142857	0.142857	0.114754	0.2	0.142857	0.333333	0.142857	0.142857			0.142857
thiazole biosynthesis II (aerobic bacteria)		1		0.142857		0.142857		0.142857	0.111111	0.142857				0.142857	0.142857	0.114754		1	0.0666667	0.142857		0.142857		0.142857	0.142857	0.114754		0.142857		0.142857	0.142857			0.142857
thio-molybdenum cofactor biosynthesis											0.5	0.25					0.5	1									0.2					0.5
thioredoxin pathway	0.142857	1	0.555556	0.142857	0.142857	0.142857	0.5	0.142857	0.111111	0.142857	0.5	0.25	0.5	0.142857	0.142857	0.114754	0.5	1	0.0666667	0.142857	0.2	0.142857	1	0.142857	0.142857	0.114754	0.2	0.142857	0.333333	0.142857	0.142857	0.5	0.142857	0.142857
thiosulfate disproportionation III (rhodanese)	0.142857	1	0.555556	0.142857	0.142857	0.142857		0.142857	0.111111	0.142857		0.25		0.142857	0.142857	0.114754		1		0.142857	0.2	0.142857		0.142857	0.142857	0.114754	0.2	0.142857		0.142857	0.142857		0.142857	0.142857
thymine degradation		1							0.111111			0.25				0.114754			0.0666667							0.114754
trans, trans-farnesyl diphosphate biosynthesis	0.142857		0.555556	0.142857	0.142857	0.142857	0.5	0.142857	0.111111	0.142857	0.5	0.25	0.5	0.142857	0.142857	0.114754	0.5	1	0.0666667	0.142857	0.2	0.142857		0.142857	0.142857	0.114754	0.2	0.142857	0.333333	0.142857	0.142857	0.5	0.142857	0.142857
trehalose biosynthesis I	0.142857	1		0.142857	0.142857	0.142857		0.142857		0.142857	0.5	0.25		0.142857	0.142857		0.5	1		0.142857		0.142857		0.142857	0.142857		0.2	0.142857	0.333333	0.142857	0.142857	0.5	0.142857	0.142857
trehalose biosynthesis IV																		1
trehalose biosynthesis V	0.142857	1		0.142857	0.142857	0.142857		0.142857		0.142857	0.5	0.25		0.142857	0.142857		0.5	1		0.142857		0.142857		0.142857	0.142857		0.2	0.142857		0.142857	0.142857	0.5	0.142857	0.142857
trehalose degradation I (low osmolarity)									0.111111							0.114754					0.2					0.114754
trehalose degradation II (trehalase)	0.142857			0.142857	0.142857	0.142857		0.142857	0.111111	0.142857	0.5			0.142857	0.142857		0.5			0.142857		0.142857		0.142857	0.142857		0.2	0.142857	0.333333	0.142857	0.142857	0.5	0.142857	0.142857
trehalose degradation VI (periplasmic)	0.142857			0.142857	0.142857	0.142857		0.142857	0.111111	0.142857	0.5			0.142857	0.142857		0.5			0.142857		0.142857		0.142857	0.142857		0.2	0.142857	0.333333	0.142857	0.142857	0.5	0.142857	0.142857
triacylglycerol degradation																					0.2
two-component alkanesulfonate monooxygenase																		1
ubiquinol-7 biosynthesis (prokaryotic)	0.142857			0.142857	0.142857	0.142857		0.142857		0.142857				0.142857	0.142857					0.142857		0.142857		0.142857	0.142857		0.2	0.142857	0.333333	0.142857	0.142857		0.142857	0.142857
ubiquinol-8 biosynthesis (prokaryotic)	0.142857	1		0.142857	0.142857	0.142857		0.142857		0.142857				0.142857	0.142857			1	0.0666667	0.142857	0.2	0.142857		0.142857	0.142857		0.2	0.142857	0.333333	0.142857	0.142857		0.142857	0.142857
ubiquinol-9 biosynthesis (prokaryotic)	0.142857			0.142857	0.142857	0.142857		0.142857		0.142857				0.142857	0.142857					0.142857		0.142857		0.142857	0.142857		0.2	0.142857	0.333333	0.142857	0.142857		0.142857	0.142857
uracil degradation I (reductive)		1										0.25
urate biosynthesis/inosine 5'-phosphate degradation	0.142857			0.142857	0.142857	0.142857		0.142857	0.111111	0.142857				0.142857	0.142857	0.114754				0.142857		0.142857		0.142857	0.142857	0.114754		0.142857		0.142857	0.142857		0.142857	0.142857
urate degradation to allantoin I												0.25
urea cycle	0.142857	1	0.555556	0.142857	0.142857	0.142857	0.5	0.142857	0.111111	0.142857	0.5	0.25	0.5	0.142857	0.142857	0.114754	0.5	1	0.0666667	0.142857	0.2	0.142857		0.142857	0.142857	0.114754	0.2	0.142857	0.333333	0.142857	0.142857	0.5	0.142857	0.142857
urea degradation I	0.142857			0.142857	0.142857	0.142857	0.5	0.142857		0.142857				0.142857	0.142857			1		0.142857		0.142857		0.142857	0.142857			0.142857		0.142857	0.142857		0.142857	0.142857
urea degradation II			0.555556						0.111111							0.114754					0.2					0.114754	0.2		0.333333
vanillin and vanillate degradation I																											0.2
xanthine and xanthosine salvage	0.142857		0.555556	0.142857	0.142857	0.142857	0.5	0.142857	0.111111	0.142857		0.25	0.5	0.142857	0.142857	0.114754		1	0.0666667	0.142857	0.2	0.142857	1	0.142857	0.142857	0.114754	0.2	0.142857		0.142857	0.142857		0.142857	0.142857
xylose degradation I	0.142857	1		0.142857	0.142857	0.142857		0.142857	0.111111	0.142857	0.5	0.25	0.5	0.142857	0.142857	0.114754	0.5		0.0666667	0.142857	0.2	0.142857		0.142857	0.142857	0.114754	0.2	0.142857	0.333333	0.142857	0.142857	0.5	0.142857	0.142857
zeaxanthin-beta-D-diglucoside biosynthesis																											0.2
